# Supplementary material for: Anti-aquaporin-4 immune complex stimulates complement-dependent Th17 cytokine release in neuromyelitis optica spectrum disorders
Source: Sci Rep. 2024 Feb 7;14:3146. doi: 10.1038/s41598-024-53661-5 (PMC10850367; doi:10.1038/s41598-024-53661-5)
Supplement: Supplementary file 1 — Supplementary Table 1. [file 41598_2024_53661_MOESM1_ESM.xlsx]

## Sheet: Sup Table 1
		NMOSD
		Treatment-Naive	Rituximab-treated		Healthy controls
		(n=8)	(n=10)		(n=10)
Age		49.97±13.04	50.31±13.51		31.47±6.096
Sex (M:F)		0:8	1:9		3:7
AQP4-IgG serostatus		100% (18/18)			0% (0/10)
