# Supplementary material for: Anti-aquaporin-4 immune complex stimulates complement-dependent Th17 cytokine release in neuromyelitis optica spectrum disorders
Source: Sci Rep. 2024 Feb 7;14:3146. doi: 10.1038/s41598-024-53661-5 (PMC10850367; doi:10.1038/s41598-024-53661-5)
Supplement: Supplementary file 2 — Supplementary Table 2. [file 41598_2024_53661_MOESM2_ESM.xlsx]

## Sheet: Sheet1
Panel 1	Antigen-Fluorophore	Clone	Manufacture	Product ID#
	CD3-AF700	OKT3	BioLegend	#317340
	CD14-PerCP-Cy5.5	HCD14	BioLegend	#325622
	CD16-BUV395	3G8	BD Bioscience	#563785
	CD35-PE	9H3	BioLegend	#332404
	CD45-BUV737	HI30	BD Bioscience	#748719
	CD56-BV510	HCD56	BioLegend	#318340
	CD57-AF594	HNK-1	BioLegend	#359626
	CD69-BV650	FN50	BioLegend	#310934
	CD83-BV605	HB15e	BioLegend	#305336
	CD88-BV786	D53-1473	BD Bioscience	#742320
	HLA-DR-PE-Cy5	L243	BioLegend	#307608
	NKG2C-BV711	134591	BD Bioscience	#748164
	TCR gd-FITC	UC7-13D5	BioLegend	#107504
	TCR Va24-Ja18-APC-Vio770	REA948	Miltenyi Biotec	#130-115-738
Panel 2	Antigen-Fluorophore	Clone	Manufacture	Product ID#
	CD3-AF700	OKT3	BioLegend	#317340
	CD4-BV421	OKT4	BioLegend	#317434
	CD8-BV510	SK1	BioLegend	#344732
	CD11b-PE-Cy5	ICRF44	BioLegend	#301308
	CD14-PerCP-Cy5.5	HCD14	BioLegend	#325622
	CD16-BUV395	3G8	BD Bioscience	#563785
	CD20-PE/Dazzle 594	2H7	BioLegend	#302348
	CD32-FITC	FUN-2	BioLegend	#303204
	CD45-BUV737	HI30	BD Bioscience	#748719
	CD56-BV711	HCD56	BioLegend	#318336
	CD64-BV605	10.1	BioLegend	#305034
	CD66b-PE-Cy7	G10F5	BioLegend	#305116
	CD88-BV786	D53-1473	BD Bioscience	#742320
	TCR gd-FITC	B1	BioLegend	#305116
	TCR Va24-Ja18-APC-Vio770	REA948	Miltenyi Biotec	#130-115-738
Panel 3	Antigen-Fluorophore	Clone	Manufacture	Product ID#
	CD3-AF700	OKT3	BioLegend	#317340
	CD14-PerCP-Cy5.5	HCD14	BioLegend	#325622
	CD16-BUV395	3G8	BD Bioscience	#563785
	CD45-BUV737	HI30	BD Bioscience	#748719
	CD56-BV510	HCD56	BioLegend	#318340
	TCR gd-FITC	B1	BioLegend	#305116
	TCR Va24-Ja18-APC-Vio770	REA948	Miltenyi Biotec	#130-115-738
	AQP4-FITC	polyclonal	Biorbyt	#orb15124
Panel 4	Antigen-Fluorophore	Clone	Manufacture	Product ID#
	CD3-AF700	OKT3	BioLegend	#317340
	CD11b-PE-Cy5	ICRF44	BioLegend	#301308
	CD14-PerCP-Cy5.5	HCD14	BioLegend	#325622
	CD16-BUV395	3G8	BD Bioscience	#563785
	CD20-PE/Dazzle 594	2H7	BioLegend	#302348
	CD25-BV605	M-A251	BioLegend	#356142
	CD35-PE	9H3	BioLegend	#332404
	CD45-BUV737	HI30	BD Bioscience	#748719
	CD56-BV510	HCD56	BioLegend	#318340
	CD66b-PE-Cy7	G10F5	BioLegend	#305116
	CD69-BV650	FN50	BioLegend	#310934
	CD88-BV786	D53-1473	BD Bioscience	#742320
	CXCR5-APC	J252D4	BioLegend	#356908
	PD-1-BV711	NAT105	BioLegend	#367428
	TCR gd-FITC	UC7-13D5	BioLegend	#107504
	TCR Va24-Ja18-APC-Vio770	REA948	Miltenyi Biotec	#130-115-738
