# Supplementary material for: Anti-aquaporin-4 immune complex stimulates complement-dependent Th17 cytokine release in neuromyelitis optica spectrum disorders
Source: Sci Rep. 2024 Feb 7;14:3146. doi: 10.1038/s41598-024-53661-5 (PMC10850367; doi:10.1038/s41598-024-53661-5)
Supplement: Supplementary file 3 — Supplementary Table 3. [file 41598_2024_53661_MOESM3_ESM.xlsx]

## Sheet: V-PLEX Summary
(pg/mL)				IL-1b	IL-2	IL-4	IL-6	IL-8	IL-10	IL-12p70	IL-13	IL-17A	IL-21	IL-22	IL-23	IL-27	IL-31	IFNg	MIP-3a	TNFa
NMOSD	Naïve	Null		129.7±253.5	103.4±229.7	5.810±10.81	275.3±509.5	2201±3163	70.83±141.7	8.672±15.38	47.39±69.31	16.05±10.43	0.138±0.391	0.000±0.000	56.70±9.275	126.9±131.8	0.000±0.000	117.8±283.7	2.19±2.575	190.7±359.8
		IC		111.6±182.0	60.75±86.45	2.428±4.716	423.5±749.7	2572±2791	94.55±88.73	5.967±9.643	36.18±27.09	13.82±12.77	0.000±0.000	0.000±0.000	52.17±8.704	79.75±69.32	0.000±0.000	17.51±31.38	4.264±7.035	133.3±212.5
		WC		480.0±456.5	531.3±498.5	38.79±71.62	1858±1610	3585±1469	389.6±626.2	64.07±69.13	124.8±148.5	1.135±2.169	0.000±0.000	0.000±0.000	51.40±14.93	17.60±33.23	0.134±0.378	482.4±600.9	125.8±136.9	768.4±734.4
		WCIC		480.0±353.1	204.5±425.5	56.13±40.19	2272±2061	7177±2905	811.6±897.6	65.48±68.16	265.9±467.4	36.90±23.92	7.682±10.52	1.521±2.382	90.69±15.74	389.7±192.9	1.334±1.697	697.3±1236	267.0±310.0	603.5±408.4
	RTX	Null		5.612±8.826	13.91±43.097	1.808±5.717	13.86±38.37	1075±1559	24.18±45.19	3.864±11.71	38.29±80.47	15.79±9.881	0.000±0.000	0.000±0.000	51.96±5.943	59.43±47.01	0.000±0.000	4.343±3.978	0.461±0.556	32.66±90.32
		IC		110.7±182.2	258.6±318.5	7.519±14.42	747.7±1065	4978±3845	943.5±1154	34.67±42.34	118.0±148.8	7.942±7.773	0.513±1.000	0.000±0.000	50.55±5.698	63.01±54.29	0.000±0.000	74.58±165.0	18.21±33.97	313.1±515.6
		WC		339.4±296.0	583.3±677.1	18.24±12.92	1514±815.2	4273±203.4	668.2±1214	69.36±124.7	104.1±184.2	3.314±5.094	1.346±4.256	0.090±0.284	73.39±36.44	115.5±130.9	0.000±0.000	332.5±443.0	250.4±428.0	478.3±433.7
		WCIC		455.1±809.0	47.86±39.57	61.24±61.60	2606±2172	8272±309.1	371.7±454.3	92.20±83.45	160.6±115.8	17.08±5.643	0.166±0.524	0.000±0.000	71.84±24.59	217.4±150.2	0.321±1.014	198.8±163.3	323.5±344.4	872.8±545.7
Healthy Controls		Null		0.006±0.019	5.706±3.138	0.000±0.000	0.215±0.591	74.85±195.2	8.979±16.27	0.000±0.000	4.932±2.036	7.043±7.705	0.000±0.000	0.000±0.000	47.24±5.886	49.21±48.33	0.000±0.000	0.077±0.242	0.811±1.090	6.725±7.865
		IC		10.16±26.97	38.89±87.38	0.380±1.203	72.14±228.1	869.3±2559	66.83±141.8	2.351±5.619	12.66±21.27	9.685±8.120	1.423±2.292	0.000±0.000	50.48±4.666	85.25±52.81	0.000±0.000	4.733±11.82	4.438±9.675	23.22±43.08
		WC		29.28±50.56	156.3±417.0	16.01±40.03	193.0±495.7	1120±1647	158.7±458.8	7.036±8.149	46.06±82.50	2.825±3.483	0.000±0.000	0.000±0.000	33.67±2.575	25.19±34.08	0.000±0.000	98.56±257.4	19.64±58.59	103.8±265.9
		WCIC		46.07±109.6	141.5±347.4	16.09±50.82	205.6±602.6	1269±2540	482.2±1345	9.752±22.51	88.74±181.7	10.13±8.712	0.474±1.007	0.084±0.264	44.64±6.056	71.15±84.98	0.000±0.000	171.1±532.2	26.71±73.17	212.5±488.9
