# Supplementary material for: Anti-aquaporin-4 immune complex stimulates complement-dependent Th17 cytokine release in neuromyelitis optica spectrum disorders
Source: Sci Rep. 2024 Feb 7;14:3146. doi: 10.1038/s41598-024-53661-5 (PMC10850367; doi:10.1038/s41598-024-53661-5)
Supplement: Supplementary file 4 — Supplementary Table 4. [file 41598_2024_53661_MOESM4_ESM.xlsx]

## Sheet: FCM Summary
(%)				NK Cells										NKT Cells
				Frequency	CD16+	CD35+	CD57+	CD69+	CD83+	CD88+	HLA-DR+	NKG2C+		Frequency	CD16+	CD35+	CD57+	CD69+	CD83+	CD88+	HLA-DR+	NKG2C+	TCR Va24+	TCR gd+	TCR Va24-/TCRgd- NKT
NMOSD	Naive	Null		8.495±7.731	13.95±13.24	6.151±5.665	26.74±17.24	35.41±10.57	7.925±9.688	13.60±8.853	11.84±9.772	1.743±1.206		7.478±5.457	1.334±1.549	6.775±7.169	25.79±10.56	35.59±10.67	5.850±7.832	19.67±15.93	12.03±15.11	3.195±4.937	20.35±10.44	9.465±6.377	72.43±14.24
		IC		6.161±4.545	31.69±12.76	6.095±9.533	32.45±15.06	41.49±13.98	6.479±8.392	5.065±3.474	9.995±11.04	1.054±1.275		3.530±1.356	2.936±4.122	4.710±6.284	35.95±17.67	44.08±16.34	5.603±9.122	8.714±7.075	7.385±10.76	1.504±1.963	21.12±9.727	10.16±8.367	72.59±13.95
		WC		5.613±5.132	32.40±23.04	1.595±2.613	35.24±15.55	38.04±11.05	6.386±7.562	2.691±2.941	4.265±5.248	0.534±0.763		2.681±1.571	1.894±2.228	1.860±2.406	41.23±17.26	44.14±14.14	7.001±11.38	7.446±8.699	3.325±6.234	1.064±1.667	21.53±9.286	13.08±13.22	70.60±14.77
		WCIC		5.866±3.875	41.27±25.78	2.584±5.010	38.38±14.76	42.90±11.55	7.230±7.796	3.224±4.405	5.428±8.385	0.505±0.773		3.120±1.186	2.429±2.692	3.073±5.185	43.35±19.32	44.75±15.04	5.533±9.057	5.390±5.000	4.865±7.053	1.578±2.495	23.29±10.53	14.43±10.40	68.91±14.36
	RTX	Null		9.501±6.209	9.316±9.091	13.10±7.514	25.46±14.59	37.68±14.33	8.113±10.22	1.953±3.261	14.60±8.417	3.600±3.452		4.769±2.642	0.660±0.694	20.20±17.55	33.07±14.72	35.41±14.50	6.052±5.954	4.591±5.536	18.68±15.49	2.484±2.484	29.49±7.606	16.19±8.649	62.66±7.902
		IC		4.634±3.690	27.85±10.90	8.045±3.436	33.60±21.73	36.41±20.33	7.122±8.380	1.079±1.589	9.809±6.273	2.325±2.298		2.822±1.556	1.264±1.502	3.633±4.702	42.81±26.04	38.78±15.78	7.662±7.672	5.097±7.404	5.215±6.414	1.167±1.085	27.06±10.29	7.433±4.631	69.30±9.715
		WC		4.312±3.931	38.40±13.98	3.375±2.725	36.81±22.12	41.66±22.70	6.177±6.539	0.341±0.601	3.662±3.975	1.186±0.991		2.248±1.308	1.217±1.351	2.173±2.957	51.55±29.69	45.49±18.61	7.422±8.619	2.465±4.138	2.226±2.625	0.470±0.669	29.58±10.32	8.048±8.777	65.76±10.78
		WCIC		4.888±3.820	42.93±14.88	2.733±2.342	38.27±25.69	42.80±25.43	5.692±7.955	0.198±0.376	2.449±2.163	0.694±0.740		2.243±1.352	1.050±0.939	1.068±1.482	55.01±26.00	48.32±18.51	7.767±7.686	1.865±2.642	1.633±1.470	0.912±0.742	31.29±16.22	12.52±16.94	64.53±16.95
Healthy Controls		Null		17.49±9.091	17.64±19.18	1.880±1.795	24.57±16.06	4.697±6.861	3.886±3.786	0.198±0.275	2.395±2.618	0.174±0.258		7.757±4.116	5.116±5.059	3.861±7.002	18.92±15.44	0.892±1.267	2.924±2.990	0.925±1.353	5.735±11.36	0.622±1.332	10.57±7.006	3.824±5.344	86.62±7.175
		IC		9.533±6.824	24.16±21.76	2.255±1.976	29.20±18.26	5.034±9.642	3.666±5.126	0.353±0.445	2.988±2.281	0.369±0.367		2.491±1.491	7.694±9.205	2.228±4.745	34.52±18.67	1.494±2.188	4.243±3.139	0.632±1.067	5.183±8.853	0.437±0.862	14.00±6.371	5.535±10.96	82.32±9.681
		WC		6.759±6.204	34.50±27.34	2.436±3.559	30.77±16.45	7.859±14.19	5.796±7.251	0.320±0.523	3.283±6.478	0.447±0.591		1.487±1.293	19.60±33.93	0.989±1.180	34.00±22.49	2.066±5.282	6.129±8.960	0.216±0.579	0.982±1.642	0.189±0.496	14.49±7.748	4.233±6.888	83.20±7.660
		WCIC		6.766±5.514	31.83±24.56	1.587±2.534	32.47±17.64	8.410±13.20	4.373±5.030	0.567±1.229	2.054±3.378	0.483±0.844		1.550±1.416	12.478±14.26	0.452±0.676	39.39±19.32	1.582±3.542	4.685±5.889	1.455±3.092	1.951±3.440	0.132±0.282	17.32±6.641	2.435±5.324	80.96±7.878
