# Supplementary material for: Anti-aquaporin-4 immune complex stimulates complement-dependent Th17 cytokine release in neuromyelitis optica spectrum disorders
Source: Sci Rep. 2024 Feb 7;14:3146. doi: 10.1038/s41598-024-53661-5 (PMC10850367; doi:10.1038/s41598-024-53661-5)
Supplement: Supplementary file 5 — Supplementary Table 5. [file 41598_2024_53661_MOESM5_ESM.xlsx]

## Sheet: PCA of All paramters
Var	PC1	PC2		Var	PC1	PC2
WC+IC-IL-8	3518.62	1458.04		Null-CD88+NK	2.06509	3.39601
IC-IL-8	2946.11	-1682.41		Null-CD57+NK	2.01249	3.91345
WC-IL-8	1637.01	724.662		IC-CD83+NK	1.99375	2.28072
WC+IC-IL-6	1553.84	-79.4032		IC-CD88+NKT	1.96043	-0.774511
Null-IL-8	1133.17	-738.938		WC-CD83+NK	1.88881	2.32658
WC-IL-6	883.966	296.337		WC+IC-TCRgd+NKT	1.77481	1.98213
WC-IL-10	476.345	-330.668		IC-CD35+NK	1.73719	1.81288
WC+IC-TNFa	473.293	-118.136		Null-CD83+NK	1.70591	0.960226
IC-IL-10	471.553	-309.055		Null-NKG2C+NK	1.52451	-0.483358
IC-IL-6	433.122	-270.294		Null-NKG2C+NKT	1.26366	-0.274343
WC+IC-IL-10	424.572	-140.942		WC+IC-CD83+NK	1.26261	2.96767
WC-TNFa	395.994	-144.307		Null-TCRgd+NKT	1.23834	3.27449
WC+IC-IL-1b	343.705	-158.247		IC-IL-23	1.15445	-2.78433
WC-IL-2	291.176	54.2322		WC-CD88+NKT	1.14566	0.177506
WC-IL-1b	242.738	-66.5291		WC+IC-IL-21	1.13921	-0.172904
WC+IC-IFNg	232.983	47.5156		Null-HLA-DR+NK	1.13152	-0.53252
WC+IC-MIP-3a	179.435	19.4241		WC-IL-21	0.880762	-0.807317
WC-IFNg	178.896	149.528		WC-TCRgd+NKT	0.866856	3.59505
IC-TNFa	176.819	-103.966		WC+IC-NKT cell Freq	0.641062	0.647465
WC-MIP-3a	147.288	-42.0227		IC-NKG2C+NK	0.606542	0.0262504
WC+IC-IL-27	103.737	-46.1438		WC-NKT cell Freq	0.574197	0.559517
WC+IC-IL-2	100.307	-73.037		Null-CD83+NKT	0.508704	2.05212
Null-IL-6	91.7633	-88.8446		WC-NKG2C+NK	0.504835	0.00663173
IC-IL-2	90.1781	-19.9788		IC-CD88+NK	0.432782	0.599473
Null-TNFa	73.9632	-66.8918		WC+IC-IL-31	0.415479	-0.426671
IC-IL-1b	71.7365	-39.8159		IC-CD83+NKT	0.405378	1.94376
WC+IC-IL-13	49.4407	51.9744		WC+IC-CD88+NKT	0.362061	0.00193297
WC-IL-13	47.1998	12.9514		IC-NKT cell Freq	0.337984	0.550092
WC-IL-27	43.6654	-25.7902		WC+IC-IL-22	0.326202	-0.129212
IC-IL-13	42.2413	0.280985		WC-CD35+NK	0.299787	-0.199249
WC+IC-IL-12p70	41.8909	4.41307		Null-MIP-3a	0.295127	-0.607774
Null-IL-1b	40.5179	-37.7787		WC+IC-NKG2C+NKT	0.138511	-0.215558
WC+IC-IL-4	39.1651	-7.73646		WC+IC-NKG2C+NK	0.124781	-0.222469
Null-IFNg	34.6627	-32.0665		IC-NKG2C+NKT	0.123466	-0.045344
Null-IL-13	30.7632	-23.3696		IC-HLA-DR+NK	0.106173	1.56776
IC-IFNg	28.3094	-8.25108		WC-NKG2C+NKT	0.0766019	-0.0561101
Null-IL-2	24.4459	-6.38487		NKTfh	0.0747448	-0.197863
Null-IL-27	24.4008	-14.1347		WC-IL-22	0.0342115	-0.0113868
Null-IL-10	20.1476	24.5893		Null-IL-21	0.0235907	0.004233
WC-IL-12p70	20.0574	32.9063		WC-IL-31	0.013541	0.0638945
WC-IL-23	17.1769	-0.477663		Null-IL-22	0	0
WC+IC-IL-23	16.8502	-1.03844		IC-IL-22	0	0
WC-CD69+NK	16.7234	2.66416		Null-IL-31	0	0
IC-CD69+NK	16.2413	-0.251311		IC-IL-31	0	0
WC+IC-CD69+NK	15.5268	3.03524		WC+IC-CD35+NK	-0.0565021	1.40326
WC-IL-4	14.3984	11.4433		WC-CD88+NK	-0.0621112	0.491037
WC+IC-CD69+NKT	14.2801	12.6335		WC-CD35+NKT	-0.126858	-0.163214
WC-CD69+NKT	14.1365	13.1342		WC+IC-CD88+NK	-0.174937	0.896602
Null-CD69+NKT	12.941	8.65449		WC-IL-17A	-0.208393	-0.397885
Null-CD69+NK	12.8519	2.00818		IC-IL-17A	-0.209139	-3.13529
IC-CD69+NKT	12.7883	12.7182		IC-TCRgd+NKT	-0.345105	0.383646
IC-IL-12p70	12.65	-2.21099		WC-HLA-DR+NKT	-0.414966	0.0198291
IC-MIP-3a	11.5006	-9.66228		WC+IC-CD83+NKT	-0.426946	1.99585
WC+IC-CD16+NK	10.1859	-1.09154		IC-IL-27	-0.436951	-17.9533
WC+IC-IL-17A	7.12388	-1.28057		IC-IL-21	-0.469928	-0.100795
Null-IL-17A	6.81964	-1.20578		WC+IC-CD35+NKT	-0.57525	0.0641308
Null-TCR Va24+NKT	6.42758	4.11408		IC-CD35+NKT	-0.641656	1.30409
IC-TCR Va24+NKT	5.93477	2.12842		WC+IC-NK cell Freq	-0.769006	-0.526364
WC-TCR Va24+NKT	4.9954	1.35742		WC-NK cell Freq	-0.830973	-0.350322
WC-CD16+NK	4.98284	-1.88238		WC+IC-HLA-DR+NKT	-0.836739	-0.135017
Null-IL-12p70	4.95843	-4.19346		WC-CD83+NKT	-0.874084	3.41807
WC-CD57+NK	4.7743	0.522915		WC-HLA-DR+NK	-0.96477	-1.06447
WC+IC-CD57+NK	4.45227	-0.223918		WC+IC-HLA-DR+NK	-1.32255	-0.471511
Null-CD35+NKT	4.44528	0.666492		Null-NKT cell Freq	-1.52047	1.90475
WC+IC-TCR Va24+NKT	4.30195	1.02484		IC-HLA-DR+NKT	-1.79958	0.807043
Null-CD35+NK	3.95291	1.32529		IC-NK cell Freq	-2.19055	-0.936843
IC-CD57+NK	3.91967	-0.599296		Null-CD16+NKT	-2.37075	-1.29348
IC-CD16+NK	3.84371	-3.50496		Null-CD16+NK	-3.86403	-4.94962
Null-IL-23	3.30929	-1.17999		Null-NK cell Freq	-4.57593	0.528698
IC-IL-4	2.96109	-0.501043		IC-CD16+NKT	-4.77381	-1.91907
Null-IL-4	2.94661	-2.82326		WC+IC-CD16+NKT	-6.09907	-2.64248
Null-CD88+NKT	2.92435	0.932103		WC-CD16+NKT	-9.44619	-4.1916
Null-HLA-DR+NKT	2.40088	1.44789
