# Supplementary material for: Anti-aquaporin-4 immune complex stimulates complement-dependent Th17 cytokine release in neuromyelitis optica spectrum disorders
Source: Sci Rep. 2024 Feb 7;14:3146. doi: 10.1038/s41598-024-53661-5 (PMC10850367; doi:10.1038/s41598-024-53661-5)
Supplement: Supplementary file 6 — Supplementary Table 6. [file 41598_2024_53661_MOESM6_ESM.xlsx]

## Sheet: PCA of WCIC parameters
Var	PC1	PC2
WC+IC-IL-8	0.822058	-0.122906
WC+IC-IL-23	0.807829	0.290191
WC+IC-TNFa	0.791504	-0.235909
WC+IC-IL-27	0.766495	0.394878
WC+IC-CD69+NK	0.731355	-0.0696094
WC+IC-IL-6	0.725268	-0.0944147
WC+IC-IL-4	0.697998	-0.355938
WC+IC-IL-1b	0.656489	0.0701012
WC+IC-CD69+NKT	0.639794	0.197044
WC+IC-MIP-3a	0.632381	-0.0418551
WC+IC-IL-12p70	0.577532	-0.331907
WC+IC-IL-17A	0.571547	0.394333
WC+IC-IL-10	0.569028	-0.406299
WC+IC-IL-31	0.504689	0.457956
WC+IC-IFNg	0.503521	-0.401368
WC+IC-NKT cell Freq	0.493844	-0.109435
WC+IC-IL-2	0.394367	-0.238328
WC+IC-CD16+NK	0.366999	-0.409811
WC+IC-IL-22	0.362674	0.329211
WC+IC-CD83+NK	0.360538	-0.386046
WC+IC-IL-13	0.335251	-0.323759
WC+IC-IL-21	0.334114	0.473649
WC+IC-TCRgd+NKT	0.326874	0.270899
WC+IC-CD57+NK	0.315968	-0.432471
WC+IC-TCR Va24+NKT	0.298407	0.140176
WC+IC-CD88+NKT	0.248497	0.661622
WC+IC-NKG2C+NKT	0.208905	0.658823
WC+IC-NKG2C+NK	0.135984	0.278398
WC+IC-CD88+NK	0.0883284	0.611066
WC+IC-CD35+NKT	0.084225	0.678479
WC+IC-CD83+NKT	0.0686242	-0.220317
WC+IC-HLA-DR+NKT	0.0364012	0.720448
WC+IC-CD35+NK	-0.106863	0.393076
WC+IC-NK cell Freq	-0.138018	-0.350858
WC+IC-HLA-DR+NK	-0.138184	0.70902
WC+IC-CD16+NKT	-0.53138	-0.0857238
